# Supplementary material for: Presence of the Human Cytomegalovirus in Glioblastomas—A Systematic Review
Source: Cancers (Basel). 2021 Oct 9;13(20):5051. doi: 10.3390/cancers13205051 (PMC8533734; doi:10.3390/cancers13205051)
Supplement: Supplementary file 1 [file cancers-13-05051-s001.zip]

Archive with 1 entries (1 files):
- cancers-1320877-supplementary.pdf
